# Supplementary material for: 1H NMR-based metabolic profiling of urinary tract infection: combining multiple statistical models and clinical data
Source: Metabolomics. 2012 Feb 29;8(6):1227–35. doi: 10.1007/s11306-012-0411-y (PMC3483096; doi:10.1007/s11306-012-0411-y)
Supplement: Supplementary file 2 — Supplementary material 2 (XLS 774 kb) [file 11306_2012_411_MOESM2_ESM.xls]

Sample ID	9.993	9.98	9.966	9.952	9.939	9.925	9.911	9.898	9.884	9.87	9.857	9.843	9.83	9.816	9.802	9.789	9.775	9.761	9.748	9.734	9.72	9.707	9.693	9.68	9.666	9.652	9.639	9.625	9.611	9.598	9.584	9.57	9.557	9.543	9.53	9.516	9.502	9.489	9.475	9.461	9.448	9.434	9.42	9.407	9.393	9.38	9.366	9.352	9.339
1	-239724	63944	21636	-250770	-729891	-367717	-266943	-181007	-606213	-214781	-186566	-269708	-56608	-15857	-41292	-334906	-360507	-296420	-151537	-360468	-416567	-357333	-339679	-400613	-384200	-449264	-298259	-289197	-243449	-700891	-376468	-226136	-308991	-573508	-556163	-474292	-403239	-244165	-423349	-212690	-98730	-124999	-359418	-513460	-439924	-259522	-251571	-161584	1441
2	1035507	308834	-491115	1048334	298360	48889	1204028	-515891	949093	295286	-207848	-70207	-873014	917363	-76120	-1018189	-644801	-515113	175272	573326	-242023	-53732	646110	-923726	706996	-407383	-18087	187387	-1037500	-1667864	276644	325520	8354	671232	204391	343551	-1045956	-939354	-2275587	410499	-216942	-368579	-1440890	76637	366037	886137	1153796	-349326	-606527
3	75298	269574	50700	310071	402260	477849	519609	607890	186639	437464	348285	637387	848154	404834	253537	109376	149659	647139	598393	515224	1101957	539175	81394	-155890	93836	473223	741276	396703	130255	41975	185586	293837	282588	250901	166869	98578	90702	-130201	409718	352941	34966	219121	-128522	288632	345143	790128	1536243	379850	493023
4	502426	880350	-265464	301440	190497	375356	270380	290636	108340	108304	66768	400133	441447	-552377	38506	568412	-199464	-46901	274304	-639663	-268170	183074	447729	504415	-393933	-264071	561831	89022	-333230	-428410	369479	207780	307661	-279442	134774	74864	-25071	-240638	265925	439446	-96984	376932	516383	94479	-196667	808300	1364272	956453	420520
5	-513181	39169	-859793	15353	-247566	-361054	478387	-149880	-634218	-313791	-177014	272819	-129561	-431444	114937	352796	-329853	-748690	260430	993896	1617472	246614	362529	580900	36290	-340301	316022	337112	-481702	-723942	-174258	317437	-342598	-181559	289175	-851615	-890333	44474	-1180398	-758816	-88189	-13994	-740379	196324	-335963	-452218	446737	-423604	328726
6	657766	-135379	393640	1121714	-1664868	924018	366252	575307	-389455	1156335	2756712	2369031	6407678	58206	-1829467	-508302	938706	-2327233	-2557819	1907942	-403200	-1968592	1434760	2917001	827103	89861	-541846	-1986688	980266	2585219	1777538	2999224	-2878213	2776176	2081441	-1297478	-2706014	1037898	1397088	-180741	1163161	-335448	53938	-87824	2277510	706556	4420467	1262289	314739
7	-178322	344303	61835	-398309	-764896	-260706	-87373	-287231	-332145	-224488	55656	-422059	95540	268017	280769	119526	-680785	447080	1051941	637810	-175085	-56328	-197094	366306	242243	-327950	454865	709899	233447	298657	224969	-164031	-9927	-15721	-323950	-708057	-301310	-568664	-568379	-39192	-705179	-188038	410542	238481	-282410	71972	755600	-205665	-424718
8	1779274	588675	-27598	-386764	27210	354819	418487	392793	234324	-375804	271688	1419265	1002914	22490	901445	-31594	620193	665314	548756	1398885	426918	631990	900127	788091	669978	652592	1213144	302594	292410	184327	330688	692545	-26797	153024	-487002	-47429	-374384	280343	24560	558572	409260	361215	1547841	947851	925722	1234302	5383870	4054747	983331
9	1014724	-201096	238500	-214891	-1308064	406098	753070	-789921	-927519	-690014	778528	137832	303760	-1191044	-466229	361966	182408	488416	-313923	1168988	768354	2269730	1010562	382745	-118843	138005	560820	595682	-150921	771399	244769	808850	515082	-920306	918641	338825	448057	621835	-1506335	-1527891	42422	570263	-1428307	-393821	-314600	-353173	1679150	-127158	1906538
10	-280281	-1790487	-698051	-1242974	-913672	-624632	-461400	-374508	382209	-546880	-581596	387471	-1482295	-908328	-1738154	-2480595	-317966	-456362	-935005	-730635	-668409	-855395	-1453596	-134227	553214	1052588	1257392	-690383	-551679	-145408	-1165232	-1013885	-230654	-1327741	-806012	-441494	-1331436	-1587216	-1134366	-1221272	-725057	-1761183	-1556487	-566047	-381411	-1370166	-668855	128202	-1704634
11	64293	-638427	-961603	-754841	-846070	-881359	-498760	-1541	-582225	21879	-488718	-486726	-127720	305427	-186597	-624176	-826926	-77879	262007	-453350	-1625198	-630208	-168301	-96379	-363092	-909880	-159026	-589662	-439323	-711508	-802450	-533649	440212	-188725	-937323	-874052	-704322	-645516	-582379	-652740	-1085795	-999455	-751796	-147953	-1031359	-99182	-337890	-839794	-769840
12	-51218	-436700	-84305	616488	798400	343936	-221862	448108	-228243	-514911	437473	492993	3609	-256519	-140386	143888	255984	-108410	999154	1124457	1191012	312460	400379	-230634	810359	130474	516975	-146026	261641	649198	261719	-127110	-1909	241906	49627	-325865	89012	99261	344110	199030	527127	587871	378756	202716	-163226	748667	3014990	1579357	773321
13	-136981	60023	-1525	44265	9190	-287133	59675	159443	-112458	-486353	242086	620168	-209600	-496474	288261	-370395	544221	-109115	434511	878526	332797	275026	808791	709766	-280719	44675	1059786	602089	-109118	-871700	-99894	387499	14892	-373719	208238	-68450	490632	25678	-278220	161900	526210	614806	471641	-542686	141926	22334	626192	191206	143582
14	-1986551	1510458	466800	-1163844	-2509381	-2672536	-1671648	-2150001	-1777804	-3451009	-846320	-2073971	-2328891	-2386388	-3853585	-2460217	-782616	-690699	-1443499	699926	-4374472	-1073392	276874	-2168394	-3842820	112647	-2846329	-2565436	-794071	-1396981	-2896810	-2002694	-3057153	-3270078	-540096	-1622723	36117	-2660010	-2738127	-1102973	-848425	-2362385	-832491	-861389	-2221003	-3209441	1050525	-2104986	-1552553
15	-233078	444493	128218	276417	285960	251488	444841	115544	5596	-158791	303429	798682	-142237	-321619	-268442	517932	117792	-277694	511686	192977	-488000	-347160	-204171	183577	35824	513898	307720	-126264	721749	94643	398096	-857098	311698	-201182	-50827	107258	339002	449054	-118926	-457522	64120	311677	288258	784379	687710	316476	270212	106620	-234763
16	-1010111	-425029	-404633	-758451	-903758	-1991665	651530	-691246	-532414	-1076251	-1283835	-1001887	-703915	-780012	-884793	40616	-772274	-940018	-1475053	-454370	-297329	-857138	-976424	-369162	-1167373	-2008950	-9409	-1180268	-132105	-1426758	-2235004	-1043582	-808706	-353670	-265238	-1070803	-1541139	-1778699	-1759194	239671	-679645	-273938	375813	-369601	-239624	-1977572	-1439659	-1555105	-1251182
17	772696	-745703	62862	1227344	866625	1146733	-1273245	-231749	-484263	-409838	-43177	-154998	-356203	-169990	401589	949624	-60050	1300162	1179789	1467840	807865	550929	-725735	1539629	1298478	-923643	1004560	974855	1121659	735475	32264	1033258	-201573	785690	1442893	1475070	-832342	-285184	431995	1001484	679524	-171591	-384398	-415660	-178268	1487631	2958501	421049	602169
18	1458449	557328	1719377	-584072	-655788	-1109847	970127	-645666	742141	-299181	-272779	15977	870427	-535944	-79610	1364079	1204522	387730	-262776	-921581	790995	1009020	-326394	-1019691	233848	140946	456894	437471	414832	2288793	1255968	833382	-33257	-48678	1584410	172260	-283964	304831	-792573	523984	-1704351	884868	-1253648	-497681	-117183	2399845	1866603	-242492	828502
19	112688	298263	64235	-191294	-176737	43197	96110	-29176	162490	138089	-50003	98111	-270934	-422792	185413	158663	381731	96390	44113	162740	51421	29719	-132151	-131880	-178156	-60334	329874	213833	-239916	412086	-59304	430960	-308109	-84367	-21687	60629	-496067	-478208	-357403	-227062	-178387	-9095	-314162	67854	162430	-14863	17107	-142130	-22408
20	-258271	936928	764219	-2865	818836	32569	220606	195021	124854	-315791	403340	781487	2138	405979	448876	340097	289525	173600	251472	450492	1108132	1046927	1422543	974704	-263343	-43837	827422	650505	-625144	322634	202902	351164	50870	623730	1439	266890	307095	505986	-2809	-241699	267596	482632	671579	985371	472925	292124	747915	576008	664493
21	102054	336933	-588021	540755	163913	437126	-469836	-288613	-925989	-153668	-25162	-196712	-1025946	369	-132905	3469	-24314	-486443	361046	679637	1324932	688928	429208	-20752	-3716	193659	655855	-299228	179635	-1035575	123306	156018	165545	387425	-398017	-31291	574110	269885	247137	263252	-103691	66217	-348192	-4560	-16968	75140	1392964	390480	266892
22	-1911807	-1071160	-2038340	-1101488	-2076645	-4681647	182784	-3274409	575867	188974	-2474011	506969	-824553	-2230923	-1878888	-2768218	-2569960	-3803402	-1987045	-71181	-1854866	-3906117	-167131	-1948430	-1251294	-3732627	-1814875	50369	-2357884	-1204755	-4364470	-890187	-1668320	-2025057	-944080	1176332	-4199957	-3371332	-476630	-1000295	-2236882	-540730	-2369260	-1125607	-1702103	-281758	2900837	-2248821	-4958124
23	157547	-694012	-1614823	1647778	-1993748	-3243669	-370184	-3592778	-1066539	-1050895	-2599397	-846126	-2399558	-3543335	-3565451	-939918	-3672227	-2546281	-3558712	-2103764	-2560110	-531040	-3022531	-561651	-1050679	355515	-2073716	-1532637	-2639068	-315185	-420957	2141312	-305879	-2564104	-3823757	-1667000	-1034469	725002	-1935639	-269643	-3740286	-1355131	-2621250	-961583	-4091387	-84581	1083943	2012991	-429157
24	1502943	2261910	-91443	581732	-972535	635783	-267843	-310759	-929043	1390104	-534235	-538796	-221428	-530187	1160966	-564766	443264	102740	307744	-622964	-308396	-342461	1268661	-377106	606642	831863	610798	429750	-1036921	-302931	582120	809955	-432149	-912553	-506074	130309	-1230267	-45920	-1290370	-952785	-107579	915262	-674633	-622869	80541	946049	3637354	1299016	-194930
25	-420806	-167311	428138	322952	-61691	-337737	4036	-439926	127769	-115971	161423	-382807	-91146	-622589	-285596	-346316	-890842	-639286	-189040	33930	453660	93026	944955	240385	-234351	136511	227847	491732	708333	793342	-696204	-481736	-202318	-174387	-809610	357163	381495	-411465	193537	123791	-93344	34854	333495	127718	63736	1642298	4735650	-81863	809340
26	-712337	782810	391400	-522513	-185111	-116317	-76024	-154515	-318889	2380	-1322802	-704999	-403627	133664	-398233	-987927	-409707	-518131	-512987	-866779	-986305	-841757	-542466	-138480	-1891317	77236	-1171467	-974493	-866316	-311032	644489	-77558	1256075	405557	-393261	-222134	-560439	202369	-485242	657495	280808	1306960	-560557	-530150	194685	374932	-253071	-377409	-458320
27	1311811	678852	1813087	563507	1502813	-93289	-721844	-517224	502737	737707	799384	873479	869651	-174082	346846	48638	384343	-907181	85716	-397095	2369540	642272	969134	259471	1316950	626921	1083865	669031	1026687	1309197	1262740	1684722	108024	-93713	892941	473422	-159721	1004920	728059	491321	-267101	84087	92426	585126	2588656	2534943	2300710	1267222	1139795
28	748849	-337219	267743	356901	-60457	340507	74532	-5604	286166	326857	135253	98728	695810	498769	310642	376179	284611	149745	662388	146497	319115	179734	528924	492964	424123	-373174	996990	-49091	115376	836836	276429	211926	136953	-57541	-58267	627206	96373	-626989	260733	325889	552283	841188	352244	838358	-566291	652975	2552401	721947	164008
29	663403	1647989	44041	-598629	431284	1160446	-1135154	1378000	635578	139791	810138	1789027	1236763	23306	-967508	242789	-234904	316882	867984	181188	29004	-623922	861609	-371324	-128545	1153733	295126	695101	213595	-728942	1589717	-491334	-847627	-200778	801690	1119178	-944884	55809	597883	96358	641477	40838	390541	-1680097	-835402	292488	2528924	2003741	-74214
30	-616179	47210	381576	420	-434617	-94861	344180	-60934	95347	55755	45631	493967	85279	-90350	57178	-203254	542096	-235290	306159	679195	117989	-294035	786320	-79533	-29136	611263	774463	60825	169406	-200320	-56625	-612090	-774792	-521848	183747	108583	-507457	-31120	-77998	-764397	-755152	-109282	-687507	221561	235147	-91166	705314	-22471	56759
31	-1344215	-282192	-1480760	-342992	615627	-1298172	-1023560	-6244	-228157	-375061	949083	661261	-576971	-351344	-422588	-361392	1177449	-120403	-1081821	128700	-164631	491940	1199990	-542089	386768	798298	-800556	149291	441430	-915424	89869	-651862	-869157	-1388961	-83129	-1209983	-1583085	-351054	-54587	-515850	148776	276764	-145742	-195283	-1104179	-1310158	-593385	385079	-34491
32	-553366	-349461	-240535	-324149	210808	-29453	-355614	-363109	-304602	-205331	-200486	-775187	-326127	-855007	-753027	-815280	-714675	-421005	-639324	-151361	14512	-476970	-879537	249732	-90456	-299856	158687	98240	-1371350	-282398	-157327	-659876	-672097	62259	-774679	136562	-681046	-944642	-674019	-206406	-199626	-505270	-1255339	-705304	-583056	-382791	-477661	-491042	-622440
33	161348	-220205	485667	-422701	-241078	-380825	-418999	-655814	256498	356564	-193186	640956	172476	88200	97057	-241178	38467	-336616	41698	133002	326617	-11560	219160	182485	177385	-496927	-331629	-355246	-267301	-382947	-936147	-714797	-48465	-827753	-638793	-410081	229681	362581	-354232	226208	61449	-78997	257532	-211249	223226	531593	2853733	375761	38027
34	-1406464	-569864	302667	-61681	-44686	-1079799	-1340204	763619	-6098	-936344	-978678	-593093	-340966	-460297	-1957554	-1226026	-459875	-145524	-1597148	-1140739	-964666	-1457093	-1159102	-722439	250315	-497767	-406387	-442715	-1007013	-1505437	-400807	-1707501	-856221	-1691869	-1087239	-1982954	-1511755	693100	-1269754	-161225	-1762569	-718186	-1054489	-168679	-691663	-884395	-617293	1109917	-454837
35	-983191	-851586	-3384749	-1098799	-2887235	-3866290	-1761166	-3194987	-3980776	-2611094	-1504008	-2606643	-818011	-1473880	-1923942	-1386216	-4365860	-2809878	-2267175	-2283507	-3194772	-2905672	-2219328	-2393605	-3116343	-4378712	-2371281	-2082544	-2637615	-3418837	-1583406	-1463742	-99380	-4119477	-1385713	-996411	411169	-1754821	-2280356	-3993144	-1087875	-1105365	-3813719	-2397054	-1988298	-5027389	-1514412	-3429620	-3880553
36	95594	-175618	152284	-260359	-173149	193075	563099	-19600	15224	738865	324604	128824	447299	155250	220928	194999	-216444	-53677	251699	119629	303362	584697	318360	361951	306700	623114	1736126	419865	562932	661388	324111	-135166	-300605	509977	-149159	463346	1176550	1201487	687350	283675	1191518	932607	883766	623469	827382	705008	1146781	999664	1225307
37	-1073907	-813243	-476485	593472	-1412008	-1418837	-856722	-1673503	-1224730	-1644445	-449691	-1176361	-1639276	-756611	42913	496290	-1426184	-1196282	-1651394	-230343	-766825	-499680	-1774089	-1814774	-1898373	-1249999	-1258578	-1316927	-1264058	-701775	347137	-831467	46677	-655256	-311624	-1111267	-2521439	-1481579	-1221837	-765175	-2232108	-1930611	-1447630	-263937	605061	-87812	-1181438	-2016207	663295
38	-324805	-1004799	-1686588	-1130653	-1174788	-382560	-705060	333548	-290010	-271192	-1028446	633548	-520176	-818625	3403098	-759362	43803	-3228343	-2277073	811718	-767656	-495410	1705719	2908839	-647307	1533206	-259801	3049343	892545	-683097	-2282405	-530228	-495974	796309	1058969	1609307	1453144	-1445623	-1862765	-1461608	-1544423	411082	1976484	1426840	-1640647	-1996685	-467783	2557522	2833960
39	1194064	271402	618026	-764294	405551	-79387	772196	1222575	1518991	-79526	301344	-319014	736145	-278650	943020	1489835	-418336	-865414	862180	374274	1405731	1748099	3378711	2262025	1072193	1698827	1919518	376566	292182	785067	138646	-799710	138186	371570	-383028	46712	1443650	551563	-19029	-1309540	-83917	636057	839783	212298	-680720	293559	-269939	38925	-742851
40	1051524	674537	598845	534387	765224	402639	331424	469700	293372	646199	471855	755717	733748	227623	438862	601191	560925	985024	864928	977908	953077	1047024	712208	957545	1424044	1317571	1337871	904103	812094	1205140	602506	883486	542532	448666	995412	732697	706880	830959	944658	930856	1205516	1307911	1236009	1248019	1046027	1259338	1442806	1276300	1319971
41	56680	-1502341	1142637	-3091105	-2615829	-71413	3205478	-1721431	-1494390	-1250	1777286	-6990	1528898	92284	1080648	866238	1728880	1121773	300896	-1182571	-824248	610871	347261	-281720	-612596	203595	279599	-1687258	-190036	37630	-1430044	-980655	-534020	487457	-506015	367298	1708827	3038423	3570910	720955	194895	1624742	-1318015	370212	3824038	699591	1264684	2428554	424904
42	111893	660435	-1773182	-769455	1483720	-58523	189155	398081	14013	-1160787	35660	239411	238593	1024679	418302	-34191	-419880	371927	412383	1792045	899180	881490	976966	-1017021	-712851	1241592	457115	-605862	227171	435266	-312869	-822653	-689104	-1044003	-847660	111432	-37462	-1260565	-372820	-759682	432452	859658	213122	-683790	222290	302838	689692	510015	-453854
43	91948311	91577198	93699307	92061228	93006054	91742716	93748941	92379745	93579327	91651125	93845311	90947124	93838422	90637593	92866625	90259633	93326169	91552542	93279148	91613519	91946102	95346736	90965097	94237734	92130222	94171043	92416540	93104050	92513013	94220016	91772171	92756119	91311053	93882588	92488937	94397521	92815089	94240323	90706951	93381063	90567956	90611462	92801326	90817898	94145025	90580330	92908104	91826910	93946379
47	1475968	2704733	-988563	98934	-808276	-1726953	196185	2487463	1019392	-392040	1712375	-311877	-728945	-1295277	450394	1568190	-1074418	-1279781	-918458	317146	526882	1448843	-3074687	740967	-1324980	-648942	-829157	-679567	-22559	229496	197181	2475892	-705062	2745636	-1024453	-371395	1436668	-2817280	-1454422	-625546	1698920	44662	1868797	963438	-451229	963713	4068030	-703820	-2765660
48	-568602	1588569	-184568	473253	-1010438	560756	-455030	317271	-1279741	31158	-573202	340562	1038702	577206	96125	-483266	-2170191	628122	1005356	827775	1538427	1467589	3071611	3118421	2099826	896521	1593375	2749166	1056499	838875	993707	1636271	877976	1236324	377777	-251270	-2361064	-88881	-171250	-626621	-751759	-183489	-1134208	76115	-175847	1448068	1615305	297747	-208200
49	-5033	-492672	-960539	-974744	-1482077	148386	-735833	-1028818	-2474833	-630033	-139668	-98801	1179394	-644218	-105680	125020	499580	-268618	274990	-78717	424295	109557	-981234	-94125	-537838	1011382	1018090	105444	-305317	225867	-119963	-1786286	-560899	-87353	-1335167	-36886	131277	-192753	129492	1027822	-418456	-690743	356620	45528	-241789	-976799	574810	754031	-260782
50	-2118	245815	-147830	-210263	-292110	314410	319414	-20192	-118603	158233	333437	-499382	406766	101196	-36490	-377050	-546486	-174826	231951	248296	-130497	-133925	340380	-278691	300236	737207	-93321	282371	-618624	-249106	134387	-415057	-125055	13624	-646024	437219	11728	268283	8457	-191932	-59521	138851	-260389	489508	624867	118754	1265645	165021	855585
51	-1427344	-2857719	-3559681	1888462	-2625833	-2203953	-835583	-1183471	-2925424	-2045628	-3038928	-4403075	-2482337	-2879020	-1245141	-2765678	-2713045	-799454	-3920113	-1295729	-1523725	258068	-1190331	-1247009	-4521164	-2557392	-2601846	-1632461	-4848380	-3257975	-2087943	720431	-821638	-1884252	-3451082	-4292770	-3117289	-1950895	-989827	-2371527	-4776262	-377407	-760255	-2067249	-2744087	-3436525	-2288271	-1598134	-3131354
52	548364	750406	52831	4379	521799	63544	-86344	341172	-613150	423480	-174	502446	318845	80184	-129565	-275154	-349911	299175	-539300	-179371	-100893	271882	162912	733221	741305	-194952	744100	525644	278858	95178	178074	114570	564794	182706	320430	309952	124261	-141679	738765	-585259	141329	633154	377065	54571	134648	68613	1065029	580437	1029229
53	191127	177125	-33479	428757	147766	-265934	23497	-84565	111976	258133	133289	35935	55139	22136	-169920	8468	24039	146673	83009	-94168	-21471	25152	240685	608367	402947	387479	301842	424400	201465	-37230	-302207	-54518	-28232	-256398	68326	-439462	-119278	-129606	46967	-45130	-7216	-247640	-73904	230989	8662	109761	461847	213142	-38624
54	-496345	-433979	-905408	-481590	-372297	-312810	-150250	460606	542271	184799	-165576	404632	724646	301191	-481499	939346	669192	684702	-513987	660077	816841	911987	2036277	272228	245836	1703424	1778070	-440161	-603216	243419	273450	675791	941625	294928	-371549	264067	-144369	-47491	-641984	-1358403	1066493	-651481	906450	716845	1674	293281	903637	520463	737639
55	-22281	380229	-77320	86025	-205046	-411127	-623466	-707702	-473107	-365095	-462101	258121	349376	20076	-62301	446396	120947	-223002	75931	365188	-530695	-61598	-113679	-61085	-274000	382501	261164	320961	217370	159957	438884	346386	509065	-151115	-209521	-317538	348762	-177538	-323002	-45454	343066	351607	-217245	8828	559795	219544	717091	448859	2460
56	287438	759231	1053135	358698	287069	-779730	-135356	220023	-36764	-1321759	128501	127670	200779	-519937	357450	-189338	-237733	264913	-449344	-346770	73980	93168	-515305	888589	375890	295092	369403	-800227	-1081973	-347519	-1317184	-562689	394202	-1307144	-255919	-551882	-143008	-1027671	-166274	-849588	-224646	-430116	-406517	-54524	629381	328551	90737	-1068978	-1216697
57	-239563	501571	406767	697712	-155947	840413	-253854	141131	-15618	997916	-828913	-33834	41837	854063	-769503	107215	-101263	241253	752482	-226029	834610	1488241	128581	696354	1641972	1228643	1152318	387713	362353	-363416	-963386	240271	-618562	-845082	-1193819	314070	187751	639513	333989	1438081	-58724	943641	1503053	1407670	3649089	2223587	851787	187378	1824864
58	46534	-2063	173916	-31686	40836	397489	48251	130543	-8016	235537	59103	435761	308699	123336	264288	228040	-412700	229952	195705	-180153	252992	202286	244639	567174	-57589	391966	431204	358378	325469	-26191	-44678	-3477	-122827	75171	-251492	-527909	36130	-286526	65356	149001	147397	88536	63041	-94114	470587	328871	369942	159797	69678
59	-4782084	-2360173	550658	-306186	-1273559	832312	-1372015	-1548934	-2052493	-3882416	-263878	-735381	-1824481	-819754	-3423737	-2419671	-2415574	-4399384	-621733	-712895	-904976	-1926789	-1922763	-904406	-4942543	-2408020	-2620801	-3953456	-4467610	-3106020	-544171	-1273736	-550917	-2490740	-861609	1055666	-423676	-99464	-3902025	-500243	-1787014	734096	-330003	-1509817	-1092330	-475190	-2051684	-2160802	-958535
61	-197090	-183451	82578	197779	-988258	229770	-389952	-126608	-88482	331151	166806	737892	-62275	-279436	36196	-287633	591186	153728	-635836	556	103792	227587	448360	161071	-123225	-224983	369786	309074	286548	-501589	-59360	-566549	-171522	259190	-56772	48040	-268130	-530110	-120249	289667	-111672	-474862	226111	-328130	80034	362586	1729491	62472	-636161
63	-338438	-992268	602428	-779556	-941788	102864	-217463	-525938	658096	502117	608986	186273	-575405	1063656	423988	-121456	-44361	-40916	-1067606	809773	1507667	-453824	572369	-803687	1381939	453128	2026010	462717	1058742	715786	296208	-657801	-64814	957885	-1158042	-465582	-1063019	-1858315	777135	-180531	296363	197010	102902	-700217	745391	652003	2007284	127608	1375557
64	639072	-86163	-128731	-311531	-531468	-370761	-24404	-422495	-168138	-20728	-177028	49835	-526994	221269	270302	-389627	17456	-444927	53447	-141643	-68573	331205	2361	337386	88062	-477212	553773	109409	294339	593134	1018393	-122164	224755	682222	429659	-138941	251556	470636	210274	-78338	193455	783715	-27358	766961	280692	588242	1027969	633912	750338
65	278155	173876	-392257	-192991	-318789	86398	-298986	-481398	-22399	-448016	-304061	-35628	345579	281542	833373	658409	211491	199256	52704	983816	77559	571073	958522	988493	-2244	31955	1176073	59264	-189373	-661492	-285664	-197559	-132714	-462579	-1176776	-1488722	-98243	-571229	-891118	-275739	-742331	-234414	-188792	-60462	-295523	67095	-894093	142397	-422873
66	483650	-634770	-27924	599405	271615	814008	520832	188287	-272316	537228	125084	152969	56168	65387	236548	-738392	362300	-67721	-116751	348992	44804	-3976	-79819	-176887	805165	-31051	499286	90978	-213532	872309	-44530	53341	-17979	-806938	656674	506545	409923	-408928	420426	278153	347307	1011363	-177419	99675	458735	-20365	416589	-597060	-220870
68	339652	-14557	36319	-168362	-207232	-204591	573355	152593	-959562	-468231	-72889	576828	401470	339771	988256	49745	-433906	204647	-140708	198455	471	15602	199063	431946	-13683	43422	229093	481233	290537	-486811	-268598	-790930	883444	68094	75416	205624	-29540	124807	435141	402465	492479	-330854	-77232	915050	341566	63878	320319	516113	552387
69	64361	-305369	-474699	645584	1115548	278499	-724792	417798	34947	673719	831297	1119117	65448	-196773	-657186	-49052	537133	663807	1851121	384243	58751	-954327	1295120	190919	680928	211574	2068307	-118156	1127232	-159760	1077569	-243214	-482834	-611514	357348	476531	-528635	-259224	-178592	319822	585213	1020308	345887	-370253	393914	-410931	728280	-2462	-1158825
70	1095689	909712	-136638	-711334	-353512	599182	190459	13559	-189149	509930	586544	329835	789254	72464	154986	745115	588716	102526	700199	519366	209449	491223	-127138	540528	598071	1332477	1187883	695446	108948	326921	322349	-414321	-96019	303468	403638	689494	643766	928983	181346	784333	394214	-141624	843067	553194	1292167	1126051	2726614	310255	781902
71	-351193	-63659	-255571	23580	-177912	-121116	840395	-465879	19723	-602795	-117020	-204994	-59424	-186028	-389749	311797	54310	-18230	-176154	266936	5191	394868	684062	751456	378656	180372	-275646	-202418	-374713	-140035	138637	119946	-11885	-113135	335892	34576	52316	-728883	-237328	116416	-295190	-15946	-248411	136923	569617	-42515	234455	537658	276237
72	576009	-1913060	-1106665	-115321	-2315308	-896368	-306522	151623	718932	2035670	1305971	1829840	1885803	-2009300	-1608408	-3852403	677657	374507	-405121	481466	509301	-1661254	-297671	5065048	376391	670090	-1519660	-2241215	404186	-1326477	-746465	-3496914	805137	1161613	-1393443	-817592	82545	-600672	1738026	3679850	-1214070	1581028	-355123	-326726	-660782	-614479	293401	-643846	-258560
75	-38811	-52053	-159335	125610	141677	830260	129930	-317650	40503	536519	74532	468698	-333691	-486358	345979	-23291	306776	235440	496716	500017	788161	192513	71541	160183	489605	301132	187538	621311	-384037	-160552	17411	-592	-188844	69506	-250882	-403683	25280	-155252	-242673	-491373	-162869	620438	-22844	556463	219114	534420	878920	152891	219246
1	-1029726	-616195	-1233294	-1033007	199133	-2028745	-1143855	-224685	-1162335	-1078747	-569761	-1306464	-337950	-668368	-749599	-976913	438275	246567	-232507	-608705	-1166930	-776462	-890870	-1486667	-621623	-711408	-274445	-681637	-547090	125689	-888936	-427243	-585006	-1594709	-1220258	-1222339	-507759	-772848	-1526065	868863	-870996	-423666	-2039606	-92161	-1410371	493420	-1263835	-1563707	-1851912
2	-3482931	131906	280530	-3755205	-5224708	-4463402	-543044	-1662408	-1522563	-2404474	-2048219	-738916	-1300984	-1619604	-1847577	-1813361	-2105277	-3060410	-3343847	-3426801	-1311578	-1419809	492206	-4038633	-280250	-1034090	258422	-3246786	-5002691	-2109274	-1101586	-2645137	-3116640	-1304414	-3602068	-2545119	-3866489	-2394892	-1364044	-4364829	-577935	-842570	-4459791	-1988060	-1408490	595721	-1220902	-3607782	-1135788
3	-2302116	-3099721	-1982021	-1489690	-3479056	-3048273	-2122195	-1100041	-1696011	-2618626	-785978	-818885	-278424	-1780006	-1347221	-166940	-1201681	-1593169	-4716131	986969	-427600	-2445722	-849013	-2534328	-273103	-593172	-2808894	-487190	-2646455	-2850245	-2690228	-1177138	-1451525	6673	-1475260	-1003160	-2136461	-1209624	-2129030	-205600	-3249437	-2612409	-2651778	-2000508	-1058166	-2601744	-1600444	-3836062	-2308969
4	-1511790	-3664841	1251996	993476	1659555	-1115286	795101	-947579	-1185611	-1691152	-1588196	-1686304	-488132	1113642	-2452385	-725266	-557798	990966	691461	1142964	-969764	905229	-757166	942615	277470	-1338562	-2444899	-1982623	629094	-1182451	263356	-653287	-953102	-66093	700618	-2775932	-864476	-140921	1118174	544561	976943	878822	-2139511	2086773	-618534	-2202823	-148016	1048384	1686941
5	456069	533798	-660133	200746	326170	554851	-299940	-502077	49337	398374	190324	35625	676497	-158886	-10801	1119284	284166	375615	967216	1194787	434014	322922	243016	110301	499786	384224	947207	1008518	-159201	22262	-69483	-78338	181519	224066	-18098	274376	339375	157231	1500	404816	-196922	189487	645613	432419	282905	211680	1575982	-209867	-448858
6	-1881825	13013	-207785	-1735929	-971757	-1175419	-1874871	-3136246	191648	-774384	-248910	-65245	1978459	2471090	-2094547	-857216	-2097303	-1990657	1058674	-1743054	-395242	1425911	-399193	1377005	-1694213	595965	449873	1016380	1524607	-442676	-1559644	-619302	692147	822874	-643726	-457552	-470664	-779623	-871499	-2197277	347020	460980	-3285964	-71904	-2571581	1313632	278054	386600	-1555065
7	-2618135	-6252848	-1875890	-3148675	-1153571	-1532723	-704695	-2370151	-954853	-3957099	-4719712	-1237211	352419	-1626895	1090680	-4691456	-1909626	-2200343	-2457211	-2085948	-651309	-647539	-1492161	-1782697	-678870	-3199504	-222812	18494	-2260239	-3609940	-1135026	-993546	-3297726	-2582748	582706	-3144120	-558206	-3296529	-3331668	-4243029	-2129302	-2206572	-3328217	-3032490	418248	-2129985	-2785884	-4658856	-3763438
8	1218560	1209317	-130910	-545325	-881344	969259	-751980	1416374	729339	586319	724913	1193745	-6497	-706904	-68719	-1464381	175493	-1660382	-260191	873732	872869	-7483	-207468	4314	1109441	863463	1897824	-959850	-139060	-437668	74385	-230603	-1418823	-1153758	341482	555489	1013494	61384	768674	584117	549577	-1255900	-562724	-1299089	-281749	-525179	1440060	-1294858	-1246240
9	-50289	-729272	245040	245265	706003	-1471573	-628311	332	-1155927	495097	-43560	465117	-111347	-94621	628893	-270579	465770	-30741	-840184	1278016	1470912	394182	1563274	-409004	-657813	-1028248	202141	-878492	430129	-371243	211653	-244059	196660	-381075	-36284	-617969	284404	-111819	-223805	-815408	-518321	-1513373	-339689	934501	-212215	472560	973752	726661	-1081023
10	-68500	245775	-62938	-9841	72731	-957774	-360800	383174	-850038	294447	1214	251350	1765994	-58861	308575	124838	27910	1945255	1469625	772629	1464099	418374	1123910	1879502	450619	680476	-342832	809523	553913	760159	-88770	52650	38887	706450	1154366	102230	210435	505644	59959	582238	-159969	510142	-97644	318740	481072	88066	2035572	-229303	16508
11	-1949424	-2213653	-1879965	-917049	-1654274	-2971896	-2179986	-1810941	150740	522222	-165470	1247392	-672173	364959	-1238542	-774008	-1571362	-1496626	1977550	-1545285	-1534505	-3681626	-1403083	-1134101	-840438	1862448	1200722	-1075055	-406622	-1864351	270065	138401	406700	1048360	-1868603	-730081	-1126261	-156913	-1101210	-2114988	-3006160	-3541523	-1778807	-842705	-1264021	-1507165	-265265	-1759076	-3062756
12	1592332	2178462	500251	217076	-147952	232756	195444	-87072	1378661	823891	334130	-162835	296443	543148	197035	-72065	478505	1291802	-29946	-8197	291680	701388	385306	98693	801268	1338775	272114	430498	198491	1147306	528387	153722	-636436	-1139539	-237406	765782	-134468	-1114960	227039	-691144	1898506	608313	698929	2384096	1203162	1599165	337588	203248	-707188
13	1212147	-876388	561988	-1252747	-1843735	-115499	404362	-1761971	-2218974	8758	1032596	1863640	1146602	-29058	-1694484	1095914	36132	1474331	2915943	2831513	698128	-474411	2694887	1748138	-1054411	-158239	1224960	617120	267411	2550974	-466762	3804720	876385	-2201967	-333117	-474309	326914	-1477821	2277244	-3382249	-2189695	-3486018	-1001218	493748	-1437378	773471	-698314	-116737	-1688251
14	1159747	858042	250154	734613	547772	706096	741964	-100891	508551	1230879	66731	730063	192376	193050	568295	21117	208517	446436	402554	725478	433199	170630	682284	634809	422974	706572	1511391	844284	803479	912214	166495	584985	551728	378375	658235	1235025	642097	171510	853229	80872	49039	634339	52703	650709	636079	674355	601538	1351945	619375
15	-464627	160715	-740471	-338776	-284181	-419594	-416365	275501	-785452	-767826	-600361	-696755	-503364	623676	1332557	-914261	-228662	-386042	-38666	1578427	208470	-838210	428417	211645	-457639	1112575	2248815	771980	305648	80292	1562269	-664355	-1030821	-95913	-809537	131457	82212	884966	-338601	109596	270634	-340346	-288471	-412550	770930	894724	3613833	273172	181540
16	77375	-1538238	-334173	-244855	-1180513	-296443	-343974	-345543	68363	-1762133	-547449	-104114	493190	-1546619	-581218	-900724	248432	-387051	-401185	434734	140261	-411908	78280	-1346615	41799	-1242906	509679	-798464	264196	-839520	-244639	-1799502	-1046326	-412127	-1045799	-1539070	-1705984	-1606661	-577794	-1086232	-764753	-82693	-783769	263737	-2247917	-929127	-1123537	-541315	-1638481
17	643005	774396	1115232	-107828	130989	468678	255436	360146	-28839	-399774	-153251	456991	792199	397132	147914	-469231	640062	-433912	565298	581710	497926	462070	124320	-221081	-559769	643056	97542	99754	-284152	-606867	42490	386168	-351785	498320	-92896	-237130	114828	26619	578278	437747	329373	150757	-432207	526569	187422	517430	118175	-233252	-440777
18	703346	595989	-1707021	-2859711	-2179723	-2849123	-2222375	-1860627	-4260939	-2395034	-1258018	-1536228	-498088	-2844286	-3901951	-254631	-2758205	-2318749	-1733	-239148	-776580	-108902	-3218518	-2391473	-969280	-2264730	930868	-2613921	-1171481	-221385	-3701796	-3289471	-4271708	-2161991	-2708689	-1345050	-5630878	-2009675	-3767718	711143	-4008856	-3162646	-3481813	-1564526	-2376041	-573369	-1623725	-2357844	-2849492
19	-2062240	-396483	-4787431	-2333119	-2197099	-2007118	-2605516	-1289533	-1217305	-1607787	-1377715	-672746	-839156	-1732785	-2329854	-1230190	-704929	-2265616	-1761794	-1384105	-5068168	-2716063	-4030202	-1986593	-624598	-4315872	-1180602	-1328996	-64485	-3197109	-3408765	-1495460	-3889829	-732135	-45795	-2378537	-1077277	-1468057	419255	1319576	-1013867	-2401146	-3073260	-2429558	-1222537	-1304978	-2312068	-1403693	589684
20	-149827	151747	287080	-219461	31201	169515	-18036	40827	155996	-180404	-133028	-73410	149292	-234109	-90384	-57069	-118266	66724	-332417	314505	323739	743499	547818	150825	180643	430591	914591	348727	-137465	366829	-172443	35301	-74052	109878	-77003	293053	166941	194422	91222	66537	155547	-115416	139442	-89871	-262919	171133	316675	204351	179768
21	-90015	229905	-433885	309638	-166031	-210713	49037	189572	-534965	-36302	-76513	441071	262734	-219491	-701310	378873	-255817	124478	246779	222973	112119	-358575	138111	364819	801884	652424	1168512	518273	305568	-98023	-336518	-128030	314685	67945	455583	28399	-60327	50657	329756	-324978	-365995	-131004	571766	-503543	257243	1196314	2317511	149879	253087
22	703832	-564483	1247343	-34593	-1138009	-760164	-1218284	-135236	-123751	204124	276015	2011634	1343978	-1451264	-558609	-278531	-325144	443548	-1220846	-363513	962287	-1087762	452613	515676	-265559	-27933	220544	189637	737306	586181	-347764	-499380	692195	941773	-299976	1386837	995319	-579598	-94310	731288	323775	370896	-60544	-1082435	-48026	205856	1931857	16464	197435
23	-811511	-544072	-206194	-127951	-294934	674884	814628	34787	-285460	442	-138871	492769	-112543	945095	-198986	14676	-583997	-213568	254831	1117937	-546420	80393	1314737	684449	1163018	966820	3159006	231430	-269607	292906	386638	-397329	1241334	1347730	581463	1743361	928438	129962	1160510	958736	-208554	757452	-261130	87135	1019372	360092	2014361	-416909	1040127
24	-403560	-2241255	-2443760	-2814702	-3366040	-2917660	-3708108	-2346927	-925191	-1805265	-382464	-1304845	882575	-986903	-4028262	347390	-2602566	-3544269	-4646418	-1605919	-3355767	248399	-1202527	110160	-1383031	94844	-1135768	1710947	-369313	693163	-1097794	-4770901	-1488392	-3438842	-3036481	-324140	-745675	-3590745	-4038321	-1719178	-2360681	-3717163	-2466015	-2094539	-3462806	462938	-2655611	-3894736	-1887054
25	251556	-39091	-574442	412088	-227239	-32283	-798436	-111993	717897	-85831	-312920	-543373	-1134842	-412690	-529532	145597	-867538	-272613	-967541	-83558	-154177	-849532	-29317	-736674	95208	-284419	-679541	-497490	-5802	331936	158800	-361389	-631982	-410644	-614202	228593	131374	-156551	-327647	-59284	474415	19260	154919	-421117	-151088	-485066	-542374	-1131959	-472058
26	-205260	-1950486	-2722042	-1292607	-1373495	-2563932	-1772681	-31232	-2446892	-1419396	-1278922	-1862277	-2288697	-1271690	-3819828	-1118526	-2738666	-3338531	-3789301	-1778138	1078170	-790226	-189939	-312478	-1998005	-913522	-2527904	-2612059	-736733	-2756948	-1015903	372065	-2686355	-3033586	-4043572	-3672607	413910	-366721	-272687	-545929	-2617994	-2312041	-292131	-2376169	-2303290	-2352546	-2004844	-1219921	-2732441
27	-391286	997490	105029	-401824	-683772	-1267063	-313040	-1097035	-270451	-774702	-538010	189662	-950065	-917301	-928942	-4992	233698	233011	-462657	683001	972866	1136140	-265066	902955	1228798	-146420	173618	403269	1145912	1469474	819588	-251894	960704	-122388	-652783	-572083	-396453	-624120	1628823	238820	523896	461723	-692134	-938831	2625375	20592	-8035	-1260656	-1341950
28	-2592891	-680305	-2112484	-960630	-375207	-1766889	-207788	-2882040	-4453738	-2321710	361291	26195	45860	-2602602	-2047783	-570932	-1797832	-2520521	-2903715	-2746533	206669	-1615508	1672777	-2235763	-465673	552633	501876	-2481533	-2049581	-928624	-3507641	-2011276	-2755813	-2124469	-1316179	444123	-291776	112849	-5067493	-4531107	-653945	-1794796	89001	-3139083	-845269	1354909	1460393	30093	-1913504
29	100411	98969	-55653	27950	-11848	-186460	-33258	-235047	48200	46608	-187480	-153266	-291650	-74797	-25559	-125671	-108771	42784	-20894	53416	104995	-172773	-124714	-251454	-75376	-75935	-108026	-255647	-277878	226032	-165547	-283733	-122123	-21481	-19501	29557	-73628	-89558	-98878	-179851	31925	-35418	31406	123003	-135944	5923	-129431	-75844	-234677
36	-3625163	-1316659	-2547829	-2698115	-1423777	-2724744	-1568263	-90576	-2356991	-1451361	-2724650	-1149721	-1000921	-3463676	-1175038	-2252972	-1764359	1300138	-1035951	-2670990	-2009746	-4475070	-1746045	-2621090	-912234	-74954	153447	-598510	-2089942	-2412208	-1846459	-3355399	-722074	-3192127	-2566994	-3274706	-2522614	-2798491	-4574432	-2736628	-3404363	-1386118	-4121001	-1106505	-1601793	-3439500	-940618	-2389790	-815896
37	-4437157	-3518315	-2238093	-2493291	-1413767	-4338519	-1745085	-3362434	-1144394	-2555218	-769361	-2162093	-3371777	-459159	-1911502	-893173	-870833	-2159899	-542750	-2674459	-1683404	445020	-887126	-2280304	-865889	-1592428	-1215607	-2873230	-3021232	-2679434	-3037869	-1946637	-5432575	-2948677	-4705854	-2198740	-3792412	-1734637	-1293255	-853062	-2619583	-1724611	-4092524	-1239175	-3773950	-1224582	183903	-4012569	-2823626
38	492142	-319572	-400641	-375433	236374	294342	-49536	-451447	-979206	-1098876	317036	278912	455222	5490	-11242	-112177	558531	615418	497291	216930	507528	522271	324768	410461	23920	89270	733609	611984	175785	-388601	-48107	60147	-72497	-176270	-102334	-112515	-304957	120086	-110567	-481014	-288182	-221751	429467	132333	-352782	808393	836967	-112241	-387794
39	86861	195562	-796345	-96243	-128367	-217949	277580	107038	19808	430311	80760	-169957	-444014	55129	280001	-161405	708343	250542	5100	543132	1352504	1242309	491795	1011500	450692	497336	690547	215421	322912	204806	-426438	-354387	14220	335029	-615202	-56899	-313989	-220123	-229404	-613902	-546576	-304823	341291	-353388	-549494	185996	186063	73343	-201076
40	592037	566922	-178962	55975	-269045	52793	32735	-425552	150213	-292185	-211354	506013	268008	498179	69073	-328674	-215326	-77161	424922	-48818	-8573	348299	452560	62017	-194135	208017	474699	400826	244785	-664176	-445084	-672264	194711	-336342	215201	188474	407230	282819	-404919	215720	356225	543175	393587	684214	537053	-165057	1508504	487565	284929
41	-1607516	-206277	-983040	-1014453	-653884	-770485	-654511	-828460	-2264095	14645	-470944	205871	-2002169	-1376516	-1206782	166208	-1705193	-669960	-486181	-1555160	-372824	-1114345	-206517	-672044	-1077297	464283	-425167	-1383610	-2388158	-1517418	-1255881	-495276	-269924	-2004621	-751341	-1653039	-687115	-1479364	-2010635	-1488405	-2532492	-2816338	-444495	-859786	-1290879	-1241327	-1883771	-627745	-1272127
42	-720467	-2212773	-1880865	406905	-4665830	-2177849	-410330	-1397572	425817	-3107997	-1601467	-713584	-1805564	-1329191	-3090638	-1955063	-2479913	-915746	-671730	-199897	-2531456	-2774431	-2593830	-2450875	-2616163	-2930665	-1799396	-2346711	94976	-3332286	-4447220	-2379515	-2060748	-3123359	-2676904	-2441718	-3461152	-2963322	-4730822	-1512142	-2288310	-1606452	-4907067	-3176401	-453249	-1640653	-264024	-1390245	-695093
44	-122069	-1246409	-1538128	-1477284	-1629988	-701257	-1054762	-566341	-456296	-465222	461859	606861	-1346918	-349496	-1054804	-114235	-550813	-1996857	-1817824	18938	-419777	50876	-43543	-1005529	-274835	-1602926	-1506913	-78126	-1075413	-873457	-197974	-302677	-1257448	-839141	-876304	-508822	-906131	-352410	-337230	-1109225	-376772	-1355848	-2741050	-1410509	-893132	-2274826	-2008696	-1354282	-419171
45	258686	952517	1113337	1136443	-138248	550245	-1130711	48985	524253	201517	-241	1418875	699816	1415892	-595831	-247023	494427	-1229423	-396079	-889505	1118333	-519822	1284289	1085340	-1928345	-539757	-1626409	-869424	-780240	-1001642	-1280415	374642	-486950	-1524371	-57740	-143370	-688175	-991355	-1611791	-53685	-587709	-1428207	-638892	327045	-556786	1436561	6178448	15807	-1118483
46	797655	22465	-765822	547594	-547618	-337392	-465382	66501	98435	-75634	119817	802501	-803300	-439553	-596400	-138994	571524	-1283973	-518696	475834	-485029	-806280	530661	24146	-359955	-317081	206556	-10902	-225521	27554	-657140	180267	-448798	-1319929	-381109	-875837	340862	138188	471702	281283	457369	-426343	-889471	-707350	-677114	-627444	-130464	-402021	-1342662
47	44995	-1058741	-1044570	-89394	757444	775033	1005756	-18040	1576597	-475772	476146	-19042	340701	369898	-680270	355453	-1054846	704602	-108926	167557	588630	1183381	-224252	491473	474213	424297	880136	1182417	472266	-855718	25934	-1284826	-101508	-275201	109549	-321821	366260	254034	-306132	193698	-121477	779460	265674	-271375	-150630	-550924	3095052	825279	-689749
48	449912	500907	292807	754012	-1689401	132437	198024	-1001599	-1819380	-668911	465441	802877	133636	-892986	414718	-253059	-1042424	-501558	925140	482422	2109198	44254	-550929	64625	-1221188	-507427	969773	122945	399017	749285	218680	601964	-480565	-910782	403122	1035158	-531853	-1441288	-1428518	-658945	-2188633	-346333	1395304	-87649	846625	251957	1211902	1010389	620552
49	-179069	-61262	-771276	-565006	-713427	297033	-531295	-365071	-800771	-820786	-342943	-60167	-761238	-964412	-165898	-556199	-774346	-64489	-408531	-1139960	-1070526	-698564	-101107	-374153	-1417326	-162446	-372373	27813	-433097	-313812	-480058	-1144856	-764635	-1244962	-712049	-1107070	-218335	-1261055	-634808	-235860	103855	-69520	-336100	-461760	-881521	-444573	-440184	-489346	-497983
50	-399827	796297	775523	-341065	-209748	287347	1004856	-317144	473420	127832	-267269	1184243	937112	173726	-193714	1285947	224738	-9563	397213	-421021	542947	893735	1288892	572268	-513343	181298	1372252	920789	-269251	-1199735	-188958	-323087	135309	392260	-607693	-1053482	-342557	1271666	498051	-907936	279923	1316330	154302	-166649	-142243	709830	2992069	1323826	990657
51	-490833	-1603808	-1372914	-1166857	-1178138	-772844	-278356	-112024	-1639678	624337	-1479660	-964730	-338792	-1451388	-1103862	-483451	-471229	368004	194044	1075099	-177461	-762996	-1901792	-108867	-271747	-48516	-1686974	-453893	-1143759	-1562140	-1552457	-1737994	-1273648	-2707181	-1007251	-340249	-889192	-591611	-1895001	-1609494	-2650473	-1093593	-1350827	-1923498	-1330216	-210503	-126839	130218	-115188
52	352322	-1990	-558372	1382652	-1035155	-738236	425948	-539241	359844	238520	-169325	279505	-282062	-29453	-816654	-979973	1188926	149598	-1582409	-1560735	303214	626004	-1035942	347211	378196	-567392	-90427	-545464	-1463866	-144854	-865480	-429194	-1441825	438006	-581601	-666865	668248	-186110	349530	-586642	-1995644	-969228	730376	279426	-939793	30880	159106	-1472782	-1095543
53	-161806	-133034	228239	302862	-455211	-234331	-132736	-413846	-224080	-134840	69255	-17330	34077	175764	-552122	-377869	-181742	126423	-629134	-44259	-756069	-476070	27484	-39379	-343799	-226007	260436	568338	99940	-125937	167335	-90614	-522052	-511176	-121179	-175538	-63760	28520	-335279	340447	-338999	74996	-518617	183590	-610961	-548279	753770	-627139	-731619
54	740251	661765	-52400	-40000	836312	-1955406	-1483663	1005077	815768	-1095689	339384	-502092	-513244	299471	-1043280	-922	-27266	433400	-128906	-515710	-289477	261475	-287681	-1603282	-880927	-550858	354186	-367770	488167	463205	275890	-608590	-913307	207675	251137	-876773	17296	224706	-954539	250040	-866197	410152	480328	497994	-527087	-787745	-48404	300179	-454862
55	437152	-550424	-219827	99227	384365	494050	23894	115393	648950	392298	390718	66380	-105232	-165718	66860	-239596	38441	-325864	-1220	-146385	341461	289001	678460	582428	-383754	-240240	259473	425770	-396867	-196227	-977223	-389258	-8562	3922	-102731	-703297	281671	-603305	512788	607927	300823	1059084	-227756	-511181	-109177	34130	478756	-592771	-207640
56	-194499	93735	-676740	-133885	-59323	246076	715536	317183	-81013	59593	148826	1004260	307165	-163223	-141517	361254	244223	237755	142475	199628	500390	379158	194749	400896	566015	38046	402376	153477	-325376	-109058	-94941	235735	-197107	-159027	123231	44103	281068	487054	18326	-421260	18041	-235469	266985	671175	965194	-161135	563843	365436	-7645
57	11758	405859	-278289	-1915738	-801869	523266	322678	-399543	-360136	-1199484	-153966	-938691	5485	-373127	646892	-857603	-730283	-972213	209486	-1388456	1119666	453299	-742379	365252	1066853	969743	935267	132796	-161461	1495995	603192	-292303	563256	335982	1125384	-774738	-270361	-1279442	-448417	174341	-64126	141322	132912	272466	-461030	1127049	892097	890549	67366
58	214778	522321	89662	-844533	-382747	16000	140634	-223689	-80352	230465	497554	-7132	180853	216149	27929	-100846	-314627	650719	-335818	-327558	-244778	385519	511952	733472	364843	-510122	226374	-249869	4373	-276492	-689217	-400333	293370	-258160	7016	-347580	-133315	281459	-457465	626958	-228621	80165	169475	220634	554652	416760	616102	629582	497781
59	-1624910	-1522092	-760309	-465998	-285950	-738567	-2413945	-587198	-1010560	-1125411	-1241392	-768593	-1044919	-1010886	-1238048	-610044	-901665	-457013	-671071	313692	-1473876	-1463305	-1235837	118679	-926665	-823772	-1095199	-2028897	-269741	-447972	-122932	-1721994	-1973995	221183	-1212059	-1548993	-698706	-1841693	-1801509	-481832	-904084	-833272	-1312394	-930476	-1735435	-1588106	-1325106	-677231	-434089
60	39185	-52616	6139	487839	50271	-48650	-129838	-266533	-189277	-4205	169167	134774	158672	-132821	253997	431323	150120	-173384	167390	278940	214845	305808	25580	106129	35467	-44468	13697	79454	229554	-71515	-130793	22147	-24765	-96746	-134628	-224025	168699	-12533	-15454	-109717	285600	205317	245647	95403	206354	260436	1839287	206698	140099
61	774830	2673432	1709058	2823171	1478878	-807530	1882426	-483812	-354365	543746	-284065	3765189	-1488162	1729254	-897818	2344738	1131783	734395	602825	866344	-1468497	72453	-1290938	-735036	296992	741395	1018141	662019	1559191	2821420	1713179	-596032	1369943	197476	-2833189	-1637968	1189924	-29398	-1825044	475467	1861054	-1174065	1734839	-506392	-2033802	373383	3555701	-1259036	1268269
62	79642	-1158578	-549983	-675460	-135439	-273676	-367275	-751922	-710422	-728465	-1445636	-937560	-1331697	-982852	-486499	-491290	-216024	-709167	-403752	-232994	-606823	-992690	-256452	275775	-455198	-684136	-216958	-1201426	-670904	-340199	-647517	-802247	308832	-105195	-368744	-1220818	-402151	-384912	-54	-452699	-909511	-316506	-881803	-368344	-133258	-814050	-317207	-202503	-625138
63	333355	-142190	-339898	1247265	-247299	-164274	-20384	-1895822	-989775	-6400	1167002	1090107	259424	-886163	-965127	-549191	-263119	106000	188810	3355603	3456419	2316764	982487	-296139	-1238013	-237563	-1300980	-573598	-201767	1329	-516967	-1539623	-1574619	-353764	-628078	-1396019	-125733	-397211	452025	-231471	314880	1066619	-61712	-1705376	-547641	376059	1601358	1594009	-1077053
64	-4752088	-6733800	-6787786	-2503320	-2269544	-2098759	-4709131	-2402802	-3766356	-531896	-3466568	-1091583	-917742	-3761421	-5525110	-3894108	-1134753	-7410515	444027	-3232360	-3630246	-3058879	-5847722	-3004754	-3189392	-1217775	-3887690	-4054606	-6073905	-3782689	-6149699	-7843695	-3308106	-9380029	-8111029	50573	-9830971	-3620739	-2389333	-5907456	-6618682	-5291589	-6543336	-1986377	-5145276	-2256928	-5142178	-5160415	-5071349
66	1002745	663905	-882466	-362409	-2749010	2272149	-1578346	-320594	1672886	-1541316	3028554	1299617	-150917	826373	44837	19580	1059269	1202382	2762741	-7857	1305026	2312638	2931245	-1521122	670044	202096	2560907	-1968474	-325012	1777882	-906988	-1689644	260202	419691	-422083	-453289	777516	-186696	-1387660	-1081347	-2188902	-1107706	-790631	1578022	-160024	530447	2447471	1364101	-1861859
67	-2910237	-1348349	-3608626	-3613039	-1866365	-684738	2367598	-306842	-2428768	-1875702	-2887369	-206399	-2124287	1009046	-3574150	628450	-2302273	-370788	-1172336	654003	-2545212	-4496159	-1651979	-2656653	-2228611	1607233	-383754	-3328218	-288305	-2095901	-334470	-3259691	-1821803	-125637	99377	-674746	-3007874	872048	-1880580	-1307211	-763761	-2870611	-3706612	-1102723	313573	2116584	1250718	-315071	-151961
68	-740130	-30772	-297363	-144557	-202960	-1090228	-155438	-264744	-924947	-643747	-693324	-603783	-1208294	207583	-724387	-249726	359724	-699970	-991795	198152	-88129	-390450	48826	-139359	-1156642	-519431	467453	-840863	-123650	-1113468	-1492198	185289	-657997	-1797160	-732730	707351	-325936	-2052298	-1059365	-608229	-1063741	-1229589	-1472452	-1090379	-1167333	-1582121	1182740	-700221	-1123891
70	817893	-137056	357638	1067885	261367	-127745	-949818	119522	1277327	1402125	347119	520955	498568	-857221	1600984	707254	1213200	19022	-581478	-305675	351387	-191990	-853983	-833364	-367052	-581556	1256218	-772522	-448510	21999	-1053205	-636418	-541997	-1129860	-681361	-758332	-1551931	-300192	144575	-596519	-324293	25829	640458	400877	78685	-115045	1309684	809295	204411
71	-179058	390941	-405691	-325986	282855	-426092	-232340	-245630	-572747	408645	-308720	30532	115618	404443	205910	75280	210525	-399757	196597	-165780	189545	-305647	15062	-154719	2697	187216	208023	-349561	105617	-262901	-204441	-524637	-15942	-552559	4213	-61526	-431485	-579621	-264069	-428192	-849299	-41001	-797030	69268	-41644	333249	959191	210943	190129
72	-890199	-1467295	-472450	-1356230	-465984	-885718	836605	-180766	-843198	-2619969	-1185703	-2073883	-644845	-1688140	-992282	-443167	-1124068	62699	-1200606	-2299122	-639389	21565	-1168444	-517863	101405	-538782	-267261	-350357	-170091	-779712	-932980	266805	-202791	-1273453	-548860	-1161501	730269	133623	-1547299	196756	-1095231	-894255	-312972	-137148	161139	-2132578	1169976	-1700851	-1635907
73	-128307	509119	192431	287576	9225	-1602	-99302	-386983	-297691	283363	-10495	1366275	1417146	434460	-119460	270278	405741	577069	-162970	511464	188561	-39514	1434622	1319270	881130	434510	666825	219839	351328	352718	166378	12365	-294040	-37312	285045	-194255	357529	370338	-508813	-203057	130007	55190	138711	50119	478799	664445	297448	-278568	-168386
74	652899	-108065	175831	-389269	165297	-230490	638202	-156506	-478483	115103	337551	-537248	-388143	360814	-412245	-114011	726960	285327	408005	985645	1228965	423560	734683	-152923	-120803	403330	701534	270760	42759	148334	542639	-167346	-189219	453632	429400	-141001	571404	273744	102858	555522	1018282	205642	-79149	270096	-342492	-67758	92736	-267795	-618422
75	-380891	-271116	-923752	-427828	-2253162	-1244948	-480699	-14337	-1214959	605	-977048	-762816	-1089074	-1925273	-1016861	-696961	-2339819	-919335	1070770	949960	-328972	920443	-516240	-1687378	-941592	242094	-179367	564162	-632195	-1383881	-675730	-642045	-1125465	-616053	-94272	-472396	-1316016	-655474	351441	-1392876	-1280290	-1793363	-746810	-1303538	-157601	861773	2242871	-1069306	-1739881
[truncated: 611 more columns]
