# Supplementary material for: 1H NMR-based metabolic profiling of urinary tract infection: combining multiple statistical models and clinical data
Source: Metabolomics. 2012 Feb 29;8(6):1227–35. doi: 10.1007/s11306-012-0411-y (PMC3483096; doi:10.1007/s11306-012-0411-y)
Supplement: Supplementary file 3 — Supplementary material 3 (XLS 24 kb) [file 11306_2012_411_MOESM3_ESM.xls]

## Sheet: Sheet1
Sample ID	UTI free/UTI	Timepoint, days	Main bacterial type in urine culture	Bacterial load (Log10)	Positive urine nitrite test
1	0	0	NA	2	0
2	0	0	NA	2	0
3	0	0	NA	0	0
4	0	0	NA	0	0
5	0	0	NA	2	0
6	0	0	NA	2	0
7	0	0	NA	2	0
8	0	0	NA	2	0
9	0	0	NA	2	NA
10	0	0	NA	1	0
11	0	0	NA	1	0
12	0	0	NA	4	0
13	0	0	NA	1	0
14	0	0	NA	0	0
15	0	0	NA	2	0
16	0	0	NA	1	0
17	0	0	NA	1	0
18	0	0	NA	3	0
19	0	0	NA	0	NA
20	0	0	NA	0	0
21	0	0	NA	1	0
22	0	0	NA	2	0
23	0	0	NA	1	0
24	0	0	NA	0	0
25	0	0	NA	1	0
26	0	0	NA	4	0
27	0	0	NA	0	0
28	0	0	NA	1	0
29	0	0	NA	0	0
30	0	0	NA	2	0
31	0	0	NA	1	0
32	0	0	NA	0	0
33	0	0	NA	1	0
34	0	0	NA	0	0
35	0	0	NA	0	0
36	1	0	E.coli	4	1
37	1	0	E.coli	3	0
38	1	0	E.coli	4	1
39	1	0	E.coli	4	0
40	1	0	E.coli	4	1
41	1	0	E.coli	4	NA
42	1	0	E.coli	3	1
43	1	0	E.coli	4	NA
47	1	0	E.coli	4	1
48	1	0	E.coli	4	0
49	1	0	E.coli	4	1
50	1	0	E.coli	4	1
51	1	0	NA	3	0
52	1	0	E.coli	4	1
53	1	0	E.coli	3	0
54	1	0	E.coli	4	1
55	1	0	E.coli	4	1
56	1	0	E.coli	4	0
57	1	0	E.coli	2	1
58	1	0	E.coli	4	1
59	1	0	E.coli	4	0
61	1	0	E.coli	3	0
63	1	0	E.coli	4	1
64	1	0	E.coli	4	1
65	1	0	E.coli	4	0
66	1	0	E.coli	2	1
68	1	0	E.coli	4	1
69	1	0	E.coli	4	1
70	1	0	E.coli	4	1
71	1	0	E.coli	4	1
72	1	0	E.coli	4	1
75	1	0	E.coli	4	1
1	1	4	NA	NA	NA
2	1	4	NA	NA	NA
3	1	4	NA	NA	NA
4	1	4	NA	0	NA
5	1	4	NA	NA	NA
6	1	4	NA	NA	NA
7	1	4	NA	NA	NA
8	1	4	NA	NA	NA
9	1	4	NA	NA	NA
10	1	4	NA	NA	NA
11	1	4	NA	NA	NA
12	1	4	NA	NA	NA
13	1	4	NA	NA	NA
14	1	4	NA	NA	NA
15	1	4	NA	NA	NA
16	1	4	NA	NA	NA
17	1	4	NA	NA	NA
18	1	4	NA	NA	NA
19	1	4	NA	0	NA
20	1	4	NA	1	NA
21	1	4	NA	NA	NA
22	1	4	NA	NA	NA
23	1	4	NA	NA	NA
24	1	4	NA	NA	NA
25	1	4	NA	NA	NA
26	1	4	NA	NA	NA
27	1	4	NA	2	NA
28	1	4	NA	NA	NA
29	1	4	NA	NA	NA
36	1	30	NA	0	NA
37	1	30	NA	2	NA
38	1	30	NA	1	NA
39	1	30	NA	2	NA
40	1	30	NA	0	NA
41	1	30	NA	2	NA
42	1	30	NA	0	NA
44	1	30	NA	0	NA
45	1	30	NA	0	NA
46	1	30	NA	1	NA
47	1	30	NA	4	NA
48	1	30	NA	1	NA
49	1	30	NA	1	NA
50	1	30	NA	3	NA
51	1	30	NA	1	NA
52	1	30	NA	4	NA
53	1	30	NA	1	NA
54	1	30	NA	2	NA
55	1	30	NA	0	NA
56	1	30	NA	4	NA
57	1	30	NA	3	NA
58	1	30	NA	2	NA
59	1	30	NA	3	NA
60	1	30	NA	NA	NA
61	1	30	NA	1	NA
62	1	30	NA	1	NA
63	1	30	NA	1	NA
64	1	30	NA	0	NA
66	1	30	NA	1	NA
67	1	30	NA	2	NA
68	1	30	NA	3	NA
70	1	30	NA	4	NA
71	1	30	NA	4	NA
72	1	30	NA	4	NA
73	1	30	NA	2	NA
74	1	30	NA	4	NA
75	1	30	NA	2	NA
